# Supplementary material for: Antimicrobial Activity of Ceftolozane-Tazobactam, Ceftazidime-Avibactam, and Cefiderocol against Multidrug-Resistant Pseudomonas aeruginosa Recovered at a German University Hospital
Source: Microbiol Spectr. 2022 Oct 3;10(5):e01697-22. doi: 10.1128/spectrum.01697-22 (PMC9603231; doi:10.1128/spectrum.01697-22)
Supplement: Supplemental file 1 — Tables S1 to S3. Download spectrum.01697-22-s0001.xlsx, XLSX file, 0.2 MB [file spectrum.01697-22-s0001.xlsx]

## Sheet: Table S1
Supplementary Table S1: Molecular characterization of P. aeruginosa isolates in this study. Phenotypic resistance and sequence types are given for each isolate; “-” indicates non-typable isolates. Results of in silico screening for exoS-, exoU- and antimicrobial resistance genes are displayed in a presence/absence manner. Dark grey field represent hits in the respective genome. No IMP-, MDN-, KPC…
Isolate	Cefiderocol MIC Test strip	Category#	Ceftazidim/Avibactam MIC Test strip	Category#	Ceftolozane/Tazobactam MIC Test strip	Category#	ST	exoS	exoU	AAC(3)-Ic	AAC(3)-Id	AAC(6')-29a	AAC(6')-29b	AAC(6')-31	AAC(6')-IIa	AAC(6')-IIc	AAC(6')-Ib10	AAC(6')-Ib7	AAC(6')-Ib9	AAC(6')-Il	ANT(2'')-Ia	ANT(3'')-IIa	APH(3'')-Ib	APH(3')-IIb	APH(3')-Ia	APH(3')-VI	APH(3')-VIa	APH(6)-Id	ArmR	CARB-3	CrpP	GES-5*	GES-7**	MexA	MexB	MexC	MexD	MexE	MexF	MuxA	MuxB	MuxC	OXA-10	OXA-129	OXA-2	OXA-35	OXA-4	OXA-486	OXA-488
F1659	0.064	S	2	S	2	S	298	0	100	0	0	0	0	0	0	0	0	0	0	0	0	0	0	100	0	0	0	0	100	0	100	0	0	100	100	100	99.97	100	100	100	100	100	0	0	0	0	0	0	100
F1672	2	S	8	S	2	S	175	100	0	0	0	0	0	0	0	0	0	0	0	0	100	0	0	100	0	0	0	0	100	0	100	0	0	100	100	100	99.97	100	100	100	100	100	0	0	0	0	0	0	0
F1688	0.064	S	16	R	8	R	1750	100	0	0	0	0	0	0	0	0	0	0	0	0	0	0	0	100	0	0	0	0	100	0	0	0	0	100	100	100	99.97	100	100	100	100	100	0	0	0	0	0	100	0
F1689	0.064	S	8	S	8	R	1750	100	0	0	0	0	0	0	0	0	0	0	0	0	0	0	0	100	0	0	0	0	100	0	0	0	0	100	100	100	99.97	100	100	100	100	100	0	0	0	0	0	100	0
F1697	0.5	S	256	R	256	R	235	0	100	0	0	0	0	0	0	0	0	0	0	0	0	82.51	0	100	0	0	0	0	100	0	0	0	0	100	100	100	99.97	100	100	100	100	100	0	0	0	0	0	0	100
F1706	0.125	S	256	R	4	S	244	100	0	0	0	0	0	0	0	0	0	0	0	0	0	0	0	100	0	0	0	0	100	0	100	0	0	100	100	100	99.97	100	100	100	100	100	0	0	0	0	0	100	0
F1712	1	S	4	S	2	S	175	100	0	0	0	0	0	0	0	0	0	0	0	0	100	0	0	100	0	0	0	0	100	0	100	0	0	100	100	100	99.97	100	100	100	100	100	0	0	0	0	0	0	0
F1718	0.25	S	256	R	256	R	233	100	0	0	100	0	0	0	0	0	0	0	0	100	0	0	0	100	0	0	0	0	100	0	0	0	0	100	100	100	99.97	100	100	100	100	100	0	0	0	0	100	100	0
F1720	0.032	S	2	S	2	S	2331	100	0	0	0	0	0	0	0	0	0	0	0	0	0	0	0	100	0	0	0	0	100	0	100	0	0	100	99.94	0	99.97	100	100	100	100	100	0	0	0	0	0	100	0
F1721	0.5	S	256	R	256	R	235	0	100	0	0	0	0	0	0	0	0	0	0	0	0	82.51	0	100	0	0	0	0	100	0	0	0	0	100	100	100	99.97	100	100	100	100	100	0	0	0	0	0	0	100
F1724	1	S	256	R	256	R	235	0	100	100	0	0	0	0	0	0	0	0	0	0	0	82.51	0	100	0	0	0	0	100	0	0	0	0	100	100	100	99.97	100	100	100	100	100	0	0	0	0	0	0	100
F1727	0.25	S	32	R	2	S	-	100	0	0	0	0	0	0	0	0	0	0	0	0	0	0	0	100	0	0	0	0	100	0	100	0	0	100	100	100	99.97	100	100	100	100	100	0	0	0	0	0	100	0
F1732	0.032	S	16	R	2	S	17	100	0	0	0	0	0	0	0	0	0	0	0	0	0	0	0	100	0	0	0	0	100	0	100	0	0	100	100	100	99.97	100	100	100	100	100	0	0	0	0	0	0	0
F1738	0.125	S	256	R	256	R	654	100	0	0	0	0	0	0	0	0	0	0	0	0	100	0	100	100	0	0	0	100	100	0	0	0	0	100	100	100	99.97	100	100	100	100	100	0	0	0	0	0	100	0
F1741	1	S	256	R	256	R	235	0	100	100	0	0	0	0	0	0	0	0	0	0	0	82.51	0	100	0	0	0	0	100	0	0	0	0	100	100	100	99.97	100	100	100	100	100	0	0	0	0	0	0	100
F1745	4	R	32	R	8	R	175	100	0	0	0	0	0	0	0	0	0	0	0	0	100	0	0	100	0	0	0	0	100	0	86.36	0	0	100	100	100	99.97	100	100	100	100	100	0	0	0	0	0	0	0
F1746	0.5	S	256	R	256	R	235	0	100	0	0	0	0	0	0	0	0	0	0	0	0	82.51	0	100	0	0	0	0	100	0	0	0	0	100	100	100	99.97	100	100	100	100	100	0	0	0	0	0	0	100
F1747	0.5	S	256	R	256	R	235	0	100	0	0	0	0	0	0	0	0	0	0	0	0	82.51	0	100	0	0	0	0	100	0	0	0	0	100	100	100	99.97	100	100	100	100	100	0	0	0	0	0	0	100
F1748	0.5	S	32	R	8	R	244	100	0	0	0	0	0	0	0	0	0	0	0	0	0	0	0	100	0	0	0	0	100	0	100	0	0	100	100	100	99.97	100	100	100	100	100	0	0	0	0	0	100	0
F1752	0.125	S	256	R	256	R	233	100	0	0	100	0	0	0	0	0	0	0	0	100	0	0	0	100	0	0	0	0	100	0	0	0	0	100	100	100	99.97	100	100	100	100	100	0	0	0	0	100	100	0
F1757	0.125	S	256	R	256	R	654	100	0	0	0	0	0	0	0	0	0	0	0	0	100	0	100	100	0	0	0	100	100	0	0	0	0	100	100	100	99.97	100	100	100	100	100	0	0	0	0	0	100	0
F1758	0.125	S	8	S	2	S	499	100	0	0	0	0	0	0	0	0	0	0	0	0	0	0	0	100	0	0	0	0	100	0	100	0	0	100	100	100	99.97	100	100	100	100	100	0	0	0	0	0	100	0
F1759	0.25	S	4	S	2	S	591	100	0	0	0	0	0	0	0	0	0	0	0	0	0	0	0	100	0	0	0	0	100	0	0	0	0	100	100	100	99.97	100	100	100	100	100	0	0	0	0	0	0	0
F1760	0.25	S	256	R	256	R	233	100	0	0	100	0	0	0	0	0	0	0	0	100	0	0	0	100	0	0	0	0	100	0	0	0	0	100	100	100	99.97	100	100	100	100	100	0	0	0	0	100	100	0
F1763	0.25	S	256	R	256	R	654	100	0	0	0	0	0	0	0	0	0	0	0	0	0	0	100	100	0	100	0	100	100	0	0	0	0	100	100	100	99.97	100	100	100	100	100	0	0	0	0	0	100	0
F1775	0.125	S	32	R	8	R	245	100	0	0	0	0	0	0	0	0	0	0	0	0	0	0	0	100	0	0	0	0	100	0	100	0	0	100	100	100	99.97	100	100	100	100	100	0	0	0	0	0	100	0
F1787	0.125	S	24	R	2	S	244	100	0	0	0	0	0	0	0	100	0	0	0	100	0	82.51	0	100	0	0	0	0	100	0	100	0	0	100	100	100	99.97	100	100	100	100	100	0	0	100	0	0	100	0
F1789	0.25	S	256	R	256	R	233	100	0	0	100	0	0	0	0	0	0	0	0	100	0	0	0	100	0	0	0	0	100	0	0	0	0	100	100	100	99.97	100	100	100	100	100	0	0	0	0	100	100	0
F1795	1	S	256	R	256	R	235	0	100	100	0	0	0	0	0	0	0	0	0	0	0	82.51	0	100	0	0	0	0	100	0	0	0	0	100	100	100	99.97	100	100	100	100	100	0	0	0	0	0	0	100
F1796	2	S	2	S	2	S	175	100	0	0	0	0	0	0	0	0	0	0	0	0	100	0	0	100	0	0	0	0	100	0	100	0	0	100	100	100	99.97	100	100	100	100	100	0	0	0	0	0	0	0
F1798	2	S	2	S	4	S	175	100	0	0	0	0	0	0	0	0	0	0	0	0	100	0	0	100	0	0	0	0	100	0	100	0	0	100	100	100	99.97	100	100	100	100	100	0	0	0	0	0	0	0
F1800	1	S	4	S	1.5	S	17	100	0	0	0	0	0	0	0	0	0	0	0	0	0	0	0	100	0	0	0	0	100	0	100	0	0	100	100	100	99.97	100	100	100	100	100	0	0	0	0	0	0	0
F1801	0.125	S	6	S	6	R	298	0	100	0	0	0	0	0	0	0	0	0	0	0	0	0	0	100	0	0	0	0	100	0	100	0	0	100	100	100	99.97	100	100	100	100	100	0	0	0	0	0	0	100
F1806	0.125	S	64	R	256	R	654	100	0	0	0	0	0	0	0	0	0	0	0	0	100	0	100	100	0	0	0	100	100	0	0	0	0	100	100	100	99.97	100	100	100	100	100	0	0	0	0	0	100	0
F1810	1	S	256	R	256	R	235	0	100	100	0	0	0	0	0	0	0	0	0	0	0	82.51	0	100	0	0	0	0	100	0	0	0	0	100	100	100	99.97	100	100	100	100	100	0	0	0	0	0	0	100
F1812	0.125	S	6	S	2	S	233	100	0	0	100	0	0	0	0	0	0	0	0	100	0	0	0	100	0	0	0	0	100	0	0	0	0	100	100	100	99.97	100	100	100	100	100	0	0	0	0	100	100	0
F1821	1	S	24	R	256	R	233	100	0	0	100	0	0	0	0	0	0	0	0	100	0	0	0	100	0	0	0	0	100	0	0	0	0	100	100	100	99.97	100	100	100	100	100	0	0	0	0	100	100	0
F1823	0.5	S	24	R	4	S	395	100	0	0	0	0	0	0	0	0	0	0	0	0	0	0	0	100	0	0	0	0	100	0	100	0	0	100	100	100	99.97	100	100	100	100	100	0	0	0	0	0	0	100
F1824	0.125	S	64	R	256	R	654	100	0	0	0	0	0	0	0	0	0	0	0	0	100	0	100	100	0	0	0	100	100	0	0	0	0	100	100	100	99.97	100	100	100	100	100	0	0	0	0	0	100	0
F1840	4	R	3	S	1.5	S	175	100	0	0	0	0	0	0	0	0	0	0	0	0	100	0	0	100	0	0	0	0	100	0	100	0	0	100	100	100	99.97	100	100	100	100	100	0	0	0	0	0	0	0
F1845	0.064	S	24	R	256	R	654	100	0	0	0	0	0	0	0	0	0	0	0	0	0	0	100	100	0	0	0	100	100	0	0	0	0	100	100	100	99.97	100	100	100	100	100	0	0	0	0	0	100	0
F1847	0.5	S	256	R	256	R	235	0	100	100	0	0	0	0	0	0	0	0	94.77	0	0	82.51	0	100	0	0	0	0	100	0	0	0	0	100	100	100	99.97	100	100	100	100	100	0	0	0	0	0	0	100
F1853	0.125	S	12	R	96	R	235	0	100	0	100	0	0	0	0	0	0	0	0	100	0	0	0	100	0	0	0	0	100	0	0	0	0	100	100	100	99.97	100	100	100	100	100	0	0	0	0	0	0	100
F1855	0.064	S	12	R	4	S	235	0	100	0	0	0	0	100	0	0	0	0	0	100	0	0	0	100	0	0	0	0	100	0	0	0	0	100	100	100	99.97	100	100	100	100	100	0	0	100	0	0	0	100
F1862	0.125	S	12	R	8	R	313	0	100	0	0	0	0	0	0	0	0	0	0	0	0	0	0	100	0	0	0	0	100	0	100	0	0	100	100	100	99.97	100	100	100	100	100	0	0	0	0	0	0	100
F1864	0.125	S	256	R	256	R	235	0	100	100	0	0	0	0	0	0	0	0	94.77	0	0	82.51	0	100	0	0	0	0	100	0	0	0	0	100	100	100	99.97	100	100	100	100	100	0	0	0	0	0	0	100
F1865	0.5	S	256	R	256	R	235	0	100	100	0	0	0	0	0	0	0	0	0	0	0	82.51	0	100	0	0	0	0	100	0	0	0	0	100	100	100	99.97	100	100	100	100	100	0	0	0	0	0	0	100
F1869	0.5	S	256	R	256	R	235	0	100	100	0	0	0	0	0	0	grey field represent hits in the respective genome. No IMP-, KPC- or	0	0	0	0	82.51	0	100	0	0	0	0	100	0	0	0	0	100	100	100	99.97	100	100	100	100	100	0	0	0	0	0	0	100
F1880	0.125	S	12	R	4	S	282	100	0	0	0	0	0	0	0	0	0	0	0	0	0	0	0	100	0	0	0	0	100	0	100	0	0	100	100	100	99.97	100	100	100	100	100	0	0	0	0	0	0	0
F1894	1	S	4	S	4	S	1398	100	0	0	0	0	0	0	0	0	0	0	0	0	0	0	0	100	0	0	0	0	100	0	0	0	0	100	100	100	99.97	100	100	100	100	100	0	0	0	0	0	100	0
F1915	2	S	256	R	256	R	235	0	100	100	0	0	0	0	0	0	0	0	0	0	0	82.51	0	100	0	0	0	0	100	0	0	0	0	100	100	100	99.97	100	100	100	100	100	0	0	0	0	0	0	100
F1957	0.016	S	4	S	1.5	S	298	0	100	0	0	0	0	0	0	0	0	0	0	0	0	0	0	100	0	0	0	0	100	0	100	0	0	100	100	100	99.97	100	100	100	100	100	0	0	0	0	0	0	100
F1965	0.016	S	4	S	4	S	-	100	0	0	0	0	0	0	0	0	0	0	0	0	0	0	0	100	0	0	0	0	100	0	0	0	0	100	100	100	99.97	100	100	100	100	100	0	0	0	0	0	0	0
F1968	0.032	S	2	S	2	S	2450	100	0	0	0	0	0	0	0	0	0	0	0	0	0	0	0	100	0	0	0	0	100	0	100	0	0	100	100	100	99.97	100	100	100	100	100	0	0	0	0	0	0	0
F1979	0.5	S	256	R	256	R	235	0	100	100	0	0	0	0	0	0	0	0	0	0	0	82.51	0	100	0	0	0	0	100	0	0	0	0	100	100	100	99.97	100	100	100	100	100	0	0	0	0	0	0	100
F1983	0.5	S	256	R	256	R	235	0	100	100	0	0	0	0	0	0	0	0	0	0	0	82.51	0	100	0	0	0	0	100	0	0	0	0	100	100	100	99.97	100	100	100	100	100	0	0	0	0	0	0	100
F1993	0.5	S	256	R	256	R	235	0	100	0	0	0	0	0	0	0	0	0	0	0	0	82.51	0	100	0	0	0	0	100	0	0	0	0	100	100	100	99.97	100	100	100	100	100	0	0	0	0	0	0	100
F1997	0.25	S	2	S	2	S	1129	100	0	0	0	0	0	0	0	0	0	0	0	0	0	0	0	100	0	0	0	0	100	0	100	0	0	100	100	100	99.97	100	100	100	100	100	0	0	0	0	0	100	0
F2003	0.25	S	8	S	8	R	253	0	100	0	0	0	0	0	0	0	0	0	0	0	0	0	0	99.63	0	0	0	0	100	0	100	0	0	100	100	100	99.97	100	100	100	100	100	0	0	0	0	0	0	100
F2006	0.064	S	1	S	2	S	395	100	0	0	0	0	0	0	0	0	0	0	0	0	0	0	0	100	0	0	0	0	100	0	100	0	0	100	100	100	99.97	100	100	100	100	100	0	0	0	0	0	0	100
F2010	1	S	4	S	8	R	244	100	0	0	0	0	0	0	0	0	0	0	0	0	0	0	0	100	0	0	0	0	100	0	100	0	0	100	100	100	99.97	100	100	100	100	100	0	0	0	0	0	100	0
F2017	0.5	S	2	S	4	S	395	100	0	0	0	0	0	0	0	0	0	0	0	0	0	0	0	100	0	0	0	0	100	0	100	0	0	100	100	100	99.97	100	100	100	100	100	0	0	0	0	0	0	100
F2029	4	R	2	S	2	R	291	100	0	0	0	0	0	0	0	0	0	0	0	0	0	0	0	100	0	0	0	0	100	0	100	0	0	100	100	100	99.97	100	100	100	100	100	0	0	0	0	0	0	0
F2030	0.25	S	1	S	2	R	235	0	100	100	0	0	0	0	0	0	0	100	0	0	0	0	0	100	0	0	0	0	100	0	0	0	0	100	100	100	99.97	100	100	100	100	100	0	0	0	0	0	0	100
F2035	0.064	S	2	S	4	S	395	100	0	0	0	0	0	0	0	0	0	0	0	0	0	0	0	100	0	0	0	0	100	0	100	0	0	100	100	100	99.97	100	100	100	100	100	0	0	0	0	0	0	100
F2040	0.5	S	256	R	256	R	235	0	100	100	0	0	0	0	0	0	0	0	0	0	0	82.51	0	100	0	0	0	0	100	0	0	0	0	100	100	100	99.97	100	100	100	100	100	0	0	0	0	0	0	100
F2044	0.5	S	1.5	S	0.75	S	309	0	100	0	0	0	0	0	0	0	0	0	0	0	0	0	0	100	0	0	0	0	100	0	100	0	0	100	100	100	99.97	100	100	100	100	100	0	0	0	0	0	0	0
F2054	0.125	S	256	R	256	R	233	100	0	0	100	0	0	0	0	0	0	0	0	100	0	0	0	100	0	0	0	0	100	0	0	0	0	100	100	100	99.97	100	100	100	100	100	0	0	0	0	0	100	0
F2055	0.5	S	256	R	256	R	235	0	100	100	0	0	0	0	0	0	0	0	0	0	0	82.51	0	100	0	0	0	0	100	0	0	0	0	100	100	100	99.97	100	100	100	100	100	0	0	0	0	0	0	100
F2056	1	S	2	S	2	S	175	100	0	0	0	0	0	0	0	0	0	0	0	0	100	0	0	100	0	0	0	0	100	0	100	0	0	100	100	100	99.97	100	100	100	100	100	0	0	0	0	0	0	0
F2063	2	S	2	S	2	S	244	100	0	0	0	0	0	0	0	0	0	0	0	0	0	0	0	100	0	0	0	0	100	0	0	0	0	100	100	100	99.97	100	100	100	100	100	0	0	0	0	0	100	0
F2064	0.25	S	256	R	256	R	235	0	100	100	0	0	0	0	0	0	0	0	0	0	0	82.51	0	100	0	0	0	0	100	0	0	0	0	100	100	100	99.97	100	100	100	100	100	0	0	0	0	0	0	100
F2065	1	S	2	S	4	S	244	100	0	0	0	0	0	0	0	0	0	0	0	0	0	0	0	100	0	0	0	0	100	0	100	0	0	100	100	100	99.97	100	100	100	100	100	0	0	0	0	0	100	0
F2073	4	R	8	S	4	S	357	0	100	0	0	0	0	0	100	0	0	0	0	0	0	83.54	100	100	0	0	0	100	100	0	100	0	0	100	100	100	99.97	100	100	100	100	100	100	0	0	0	0	0	0
F2075	1	S	8	S	4	S	-	100	0	0	0	0	0	0	0	0	0	0	0	0	0	0	0	100	0	0	0	0	100	0	0	0	0	100	100	100	99.97	100	100	100	100	100	0	0	0	0	0	0	0
F2077	2	S	2	S	4	S	175	100	0	0	0	0	0	0	0	0	0	0	0	0	100	0	0	100	0	0	0	0	100	0	100	0	0	100	100	100	99.97	100	100	100	100	100	0	0	0	0	0	0	0
F2081	1	S	2	S	1	S	244	100	0	0	0	0	0	0	0	0	0	0	0	0	0	0	0	100	0	0	0	0	100	0	100	0	0	100	100	100	99.97	100	100	100	100	100	0	0	0	0	0	100	0
F2084	0.25	S	2	S	1	S	244	100	0	0	0	0	0	0	0	0	0	0	0	0	0	0	0	100	0	0	0	0	100	0	100	0	0	100	100	100	99.97	100	100	100	100	100	0	0	0	0	0	100	0
F2086	2	S	256	R	256	R	233	100	0	0	100	0	0	0	0	0	0	0	0	100	0	0	0	100	0	0	0	0	100	0	0	0	0	100	100	100	95.4	100	100	100	100	100	0	0	0	0	100	100	0
F2097	0.125	S	256	R	256	R	235	0	100	100	0	0	0	0	0	0	0	0	94.77	0	0	82.51	0	100	0	0	0	0	100	0	0	0	0	100	100	100	99.97	100	100	100	100	100	0	0	0	0	0	0	100
F2119	0.125	S	2	S	2	S	395	100	0	0	0	0	0	0	0	0	0	0	0	0	0	0	0	100	0	0	0	0	100	0	100	0	0	100	100	100	99.97	100	100	100	100	100	0	0	0	0	0	0	100
F2128	0.25	S	2	S	1	S	244	100	0	0	0	0	0	0	0	0	0	0	0	0	0	0	0	100	0	0	0	0	100	0	100	0	0	100	100	100	99.97	100	100	100	100	100	0	0	0	0	0	100	0
F2137	1	S	2	S	4	S	395	100	0	0	0	0	0	0	0	0	0	0	0	0	0	0	0	100	0	0	0	0	100	0	100	0	0	100	100	100	99.97	100	100	100	100	100	0	0	0	0	0	0	100
F2148	1	S	2	S	4	S	395	100	0	0	0	0	0	0	0	0	0	0	0	0	0	0	0	100	0	0	0	0	100	0	100	0	0	100	100	100	99.97	100	100	100	100	100	0	0	0	0	0	0	100
F2160	0.125	S	4	S	2	S	274	100	0	0	0	0	0	0	0	0	0	0	0	0	0	0	0	100	0	0	0	0	100	0	100	0	0	100	100	100	99.97	100	100	100	100	100	0	0	0	0	0	100	0
F2165	0.5	S	64	R	6	R	395	100	0	0	0	0	0	0	0	0	0	0	0	0	0	0	0	100	0	0	0	0	100	0	100	0	0	100	100	100	99.97	100	100	100	100	100	0	0	0	0	0	0	100
F2167	0.25	S	256	R	256	R	235	0	100	0	0	0	0	0	0	0	0	0	0	0	0	82.51	0	100	0	0	0	0	100	0	0	0	0	100	100	100	99.97	100	100	100	100	100	0	0	0	0	0	0	100
F2172	0.5	S	1	S	2	S	132	100	0	0	0	0	0	0	0	0	0	0	0	0	0	0	0	100	0	0	0	0	100	0	0	0	0	100	100	100	99.97	100	100	100	100	100	0	0	0	0	0	100	0
F2176	0.5	S	256	R	256	R	233	100	0	0	100	0	0	0	0	0	0	0	0	100	0	0	0	100	0	0	0	0	100	0	100	0	0	100	100	100	99.97	100	100	100	100	100	0	0	0	0	100	100	0
F2204	0.25	S	256	R	256	R	233	100	0	0	100	0	0	0	0	0	0	0	0	100	0	0	0	100	0	0	0	0	100	0	0	0	0	100	100	100	99.97	100	100	100	100	100	0	0	0	0	100	100	0
F2205	0.064	S	4	S	2	S	244	100	0	0	0	0	0	0	0	0	0	0	0	0	0	0	0	100	0	0	0	0	100	0	100	0	0	100	100	100	99.97	100	100	100	100	100	0	0	0	0	0	100	0
F2208	0.125	S	2	S	1	S	235	0	100	0	0	0	0	0	0	0	0	0	0	0	0	0	0	100	99.75	0	0	0	100	0	0	0	0	100	100	100	99.97	100	100	100	100	100	0	0	0	0	0	0	100
F2224	0.25	S	16	R	6	R	175	100	0	0	0	0	0	0	0	0	0	0	0	0	100	0	0	100	0	0	0	0	100	0	100	0	0	100	100	100	99.97	100	100	100	100	100	0	0	0	0	0	0	0
F2229	0.25	S	2	S	8	R	244	100	0	0	0	0	0	0	0	0	0	0	0	0	0	0	0	100	0	0	0	0	100	0	100	0	0	100	100	100	99.97	100	100	100	100	100	0	0	0	0	0	100	0
F2230	0.5	S	4	S	4	S	244	100	0	0	0	0	0	0	0	0	0	0	0	0	0	0	0	100	0	0	0	0	100	0	100	0	0	100	100	100	99.97	100	100	100	100	100	0	0	0	0	0	100	0
F2234	0.5	S	4	S	4	S	395	100	0	0	0	0	0	0	0	0	0	0	0	0	0	0	0	100	0	0	0	0	100	0	100	0	0	100	100	100	99.97	100	100	100	100	100	0	0	0	0	0	0	100
F2235	0.25	S	4	S	4	S	175	100	0	0	0	0	0	0	0	0	0	0	0	0	100	0	0	100	0	0	0	0	100	0	100	0	0	100	100	100	99.97	100	100	100	100	100	0	0	0	0	0	0	0
F2236	0.064	S	8	S	4	S	245	100	0	0	0	0	0	0	0	0	0	0	0	0	0	0	0	100	0	0	0	0	100	0	0	0	0	100	100	100	99.97	100	100	100	100	100	0	0	0	0	0	100	0
F2238	0.25	S	2	S	4	S	175	100	0	0	0	0	0	0	0	0	0	0	0	0	100	0	0	100	0	0	0	0	100	0	100	0	0	100	100	100	99.97	100	100	100	100	100	0	0	0	0	0	0	0
F2240	0.25	S	24	R	4	s	175	100	0	0	0	0	0	0	0	0	0	0	0	0	100	0	0	100	0	0	0	0	100	0	100	0	0	100	100	100	99.97	100	100	100	100	100	0	0	0	0	0	0	0
F2247	0.5	S	32	R	16	R	175	100	0	0	0	0	0	0	0	0	0	0	0	0	100	0	0	100	0	0	0	0	100	0	100	0	0	100	100	100	99.97	100	100	100	100	100	0	0	0	0	0	0	0
F2248	0.125	S	12	R	6	R	175	100	0	0	0	0	0	0	0	0	0	0	0	0	100	0	0	100	0	0	0	0	100	0	100	0	0	100	100	100	99.97	100	100	100	100	100	0	0	0	0	0	0	0
F2252	0.5	S	4	S	4	S	395	100	0	0	0	0	0	0	0	0	0	0	0	0	0	0	0	100	0	0	0	0	100	0	100	0	0	100	100	100	99.97	100	100	100	100	100	0	0	0	0	0	0	100
F2258	0.125	S	3	S	2	S	348	100	0	0	0	0	0	0	0	0	0	0	0	0	0	0	0	100	0	0	0	0	100	0	100	0	0	100	100	100	99.97	100	100	100	100	100	0	0	0	0	0	100	0
F2259	1	S	256	R	64	R	235	0	100	0	0	0	0	0	0	0	0	100	0	0	0	0	0	100	0	0	0	0	100	0	100	0	0	100	100	100	99.97	100	100	100	100	100	0	0	0	100	0	0	100
F2267	0.25	S	24	R	256	R	111	100	0	0	0	0	0	0	0	0	0	0	93.46	0	0	0	0	100	0	0	0	0	100	100	100	0	0	100	100	100	99.97	100	100	100	100	100	0	0	0	0	0	0	0
F2295	0.032	S	6	S	6	R	-	100	0	0	0	0	0	0	0	0	0	0	0	0	100	0	0	100	0	0	0	0	100	0	100	0	0	100	100	100	99.97	100	100	100	100	100	0	0	0	0	0	0	0
F2301	0.25	S	2	S	24	R	235	0	100	0	0	0	0	0	0	0	0	0	91.34	0	0	0	0	100	0	0	0	0	100	0	0	100	0	100	100	100	99.97	100	100	100	100	100	0	0	0	0	0	0	100
F2322	0.125	S	2	S	1.5	S	612	100	0	0	0	0	0	0	0	0	0	0	0	0	0	0	0	100	0	0	0	0	100	0	100	0	0	100	100	100	99.97	100	100	100	100	100	0	0	0	0	0	0	0
F2323	1	S	256	R	256	R	233	100	0	0	100	0	0	0	0	0	0	0	0	100	0	0	0	100	0	0	0	0	100	0	0	0	0	100	100	100	99.97	100	100	100	100	100	0	0	0	0	100	100	0
F2343	0.25	S	256	R	8	R	175	100	0	0	0	0	0	0	0	0	0	0	0	0	100	0	0	100	0	0	0	0	100	0	100	0	0	100	100	100	99.97	100	100	100	100	100	0	0	0	0	0	0	0
F2358	0.064	S	12	R	8	R	175	100	0	0	0	0	0	0	0	0	0	0	0	0	100	0	0	100	0	0	0	0	100	0	100	0	0	100	100	100	99.97	100	100	100	100	100	0	0	0	0	0	0	0
F2376	0.125	S	4	S	1	S	245	100	0	0	0	0	0	0	0	0	0	0	0	0	0	0	0	100	0	0	0	0	100	0	0	0	0	100	100	100	99.97	100	100	100	100	100	0	0	0	0	0	100	0
F2384	0.25	S	256	R	256	R	654	100	0	0	0	0	0	0	0	0	0	0	0	0	100	0	100	100	0	0	0	100	100	0	0	0	0	100	100	100	99.97	100	100	100	100	100	0	0	0	0	0	100	0
F2394	0.5	S	12	R	4	S	186	100	0	0	0	0	0	0	0	0	0	0	0	0	0	0	0	100	0	0	0	0	100	0	100	0	0	100	100	100	99.97	100	100	100	100	100	0	0	0	0	0	100	0
F2395	0.064	S	12	R	6	R	298	0	100	0	0	0	0	0	0	0	0	0	0	0	0	0	0	100	0	0	0	0	100	0	100	0	0	100	100	100	99.97	100	100	100	100	100	0	0	0	0	0	0	100
F2438	0.5	S	256	R	256	R	235	0	100	100	0	0	0	0	0	0	0	0	0	0	0	82.51	0	100	0	0	0	0	100	0	0	0	0	100	100	100	99.97	100	100	100	100	100	0	0	0	0	0	0	100
F2449	0.5	S	1.5	S	1.5	S	395	100	0	0	0	0	0	0	0	0	0	0	0	0	0	0	0	100	0	0	0	0	100	0	100	0	0	100	100	100	99.97	100	100	100	100	100	0	0	0	0	0	0	100
F2450	0.064	S	4	S	1.5	S	235	0	100	0	0	0	0	100	0	0	0	0	0	100	0	0	0	100	0	0	0	0	100	0	0	0	0	100	100	100	99.97	100	100	100	100	100	0	0	100	0	0	0	100
F2478	0.064	S	16	R	4	S	395	100	0	0	0	0	0	0	0	0	0	0	0	0	0	0	0	100	0	0	0	0	100	0	100	0	0	100	100	100	99.97	100	100	100	100	100	0	0	0	0	0	0	100
F2501	0.25	S	24	R	256	R	233	100	0	0	100	0	0	0	0	0	0	0	0	100	0	0	0	100	0	0	0	0	100	0	0	0	0	100	100	100	85.03	100	100	100	100	100	0	0	0	0	100	100	0
F2531	0.016	S	64	R	256	R	357	0	100	0	0	0	0	0	0	0	0	0	0	0	100	0	100	100	0	0	0	100	100	0	100	0	0	100	100	100	99.97	100	100	100	100	100	0	0	0	0	0	0	0
F2537	0.064	S	8	S	1.5	S	395	100	0	0	0	0	0	0	0	0	0	0	0	0	0	0	0	100	0	0	0	0	100	0	100	0	0	100	100	100	99.97	100	100	100	100	100	0	0	0	0	0	0	100
F2542	0.064	S	4	S	3	S	298	0	100	0	0	0	0	0	0	0	0	0	0	0	0	0	0	100	0	0	0	0	100	0	100	0	0	100	100	100	99.97	100	100	100	100	100	0	0	0	0	0	0	100
F2543	1	S	256	R	256	R	235	0	100	100	0	0	0	0	0	0	0	0	0	0	0	82.51	0	100	0	0	0	0	100	0	0	0	0	100	100	100	99.97	100	100	100	100	100	0	0	0	0	0	0	100
F2553	0.25	S	4	S	256	R	654	100	0	0	0	0	0	0	0	0	0	88.04	0	0	100	83.54	100	100	0	0	100	100	100	0	0	0	0	100	99.97	100	99.97	100	100	100	100	100	100	0	0	0	0	100	0
F2554	1	S	4	S	2	S	175	100	0	0	0	0	0	0	0	0	0	0	0	0	100	0	0	100	0	0	0	0	100	0	100	0	0	100	100	100	99.97	100	100	100	100	100	0	0	0	0	0	0	0
F2560	0.5	S	3	S	16	R	235	0	100	0	0	0	0	0	0	0	0	0	91.34	0	0	0	0	100	0	0	0	0	100	0	0	100	0	100	100	100	99.97	100	100	100	100	100	0	0	0	0	0	0	100
F2563	0.032	S	48	R	256	R	308	0	100	0	100	0	0	0	0	0	0	0	0	100	0	0	100	100	0	0	0	100	100	0	100	0	0	100	100	100	99.97	100	100	100	100	100	0	0	0	0	0	0	100
F2582	0.064	S	8	S	6	R	274	100	0	0	0	0	0	0	0	0	0	0	0	0	0	0	0	100	0	0	0	0	100	0	100	0	0	100	100	100	99.97	100	100	100	100	100	0	0	0	0	0	100	0
F2642	0.25	S	8	S	4	S	198	100	0	0	0	0	0	0	0	0	0	0	0	0	0	0	0	100	0	0	0	0	100	0	100	0	0	100	100	100	99.97	100	100	100	100	100	0	0	0	0	0	0	0
F2643	0.5	S	6	S	4	S	175	100	0	0	0	0	0	0	0	0	0	0	0	0	100	0	0	100	0	0	0	0	100	0	100	0	0	100	100	100	99.97	100	100	100	100	100	0	0	0	0	0	0	0
F2645	0.5	S	256	R	256	R	235	0	100	0	0	0	0	0	0	0	0	0	0	0	0	82.51	0	100	0	0	0	0	100	0	0	0	0	100	100	100	99.97	100	100	100	100	100	0	0	0	0	0	0	100
F2648	0.5	S	12	R	256	R	233	100	0	0	100	0	0	0	0	0	0	0	0	100	0	0	0	100	0	0	0	0	100	0	0	0	0	100	100	100	99.97	100	100	100	100	100	0	0	0	0	100	100	0
F2650	1	S	256	R	256	R	235	0	100	100	0	0	0	0	0	0	0	0	0	0	0	82.51	0	100	0	0	0	0	100	0	0	0	0	100	100	100	99.97	100	100	100	100	100	0	0	0	0	0	0	100
F2663	0.064	S	2	S	2	S	298	0	0	0	0	0	0	0	0	0	0	0	0	0	0	0	0	100	0	0	0	0	100	0	100	0	0	100	100	100	99.97	100	100	100	100	100	0	0	0	0	0	0	100
F2671	0.064	S	256	R	256	R	654	100	0	0	0	0	0	0	0	0	0	0	0	0	100	0	100	100	0	0	0	100	100	0	0	0	0	100	100	100	99.97	100	100	100	100	100	0	0	0	0	0	100	0
F2695	1	S	12	R	6	R	175	100	0	0	0	0	0	0	0	0	0	0	0	0	0	0	0	100	0	0	0	0	100	0	100	0	0	100	100	100	99.97	100	100	100	100	100	0	0	0	0	0	0	0
F2737	2	S	256	R	256	R	235	0	100	100	0	0	0	0	0	0	0	0	0	0	0	82.51	0	100	0	0	0	0	100	0	0	0	0	100	100	100	99.97	100	100	100	100	100	0	0	0	0	0	0	100
F2767	0.25	S	3	S	1.5	S	235	0	100	0	0	0	0	0	0	0	0	0	0	0	0	0	0	100	99.75	0	0	0	100	0	0	0	0	100	100	100	99.97	100	100	100	100	100	0	0	0	0	0	0	100
F2779	1	S	16	R	256	R	233	100	0	0	100	0	0	0	0	0	0	0	0	100	0	0	0	100	0	0	0	0	100	0	0	0	0	100	100	100	99.97	100	100	100	100	100	0	0	0	0	100	100	0
F2782	2	S	4	S	4	S	244	100	0	0	0	0	0	0	0	0	0	0	0	0	0	0	0	100	0	0	0	0	100	0	100	0	0	100	100	100	99.97	100	100	100	100	100	0	0	0	0	0	100	0
F2801	1	S	12	R	4	S	244	100	0	0	0	0	0	0	0	0	0	0	0	0	0	0	0	100	0	0	0	0	100	0	100	0	0	100	100	100	99.97	100	100	100	100	100	0	0	0	0	0	100	0
F2802	0.125	S	6	S	6	R	253	0	100	0	0	0	0	0	0	0	0	0	0	0	0	0	0	99.63	0	0	0	0	100	0	100	0	0	100	100	100	99.97	100	100	100	100	100	0	0	0	0	0	0	100
F2805	2	S	1.5	S	1	S	175	100	0	0	0	0	0	0	0	0	0	0	0	0	100	0	0	100	0	0	0	0	100	0	100	0	0	100	100	100	99.97	100	100	100	100	100	0	0	0	0	0	0	0
F2818	0.064	S	12	R	2	S	110	100	0	0	0	0	0	0	0	0	0	0	0	0	0	0	0	100	0	0	0	0	100	0	0	0	0	100	100	100	99.97	100	100	100	100	100	0	0	0	0	0	100	0
F2828	0.25	S	256	R	3	S	175	100	0	0	0	0	0	0	0	0	0	0	0	0	100	0	0	100	0	0	0	0	100	0	100	0	0	100	100	100	99.97	100	100	100	100	100	0	0	0	0	0	0	0
F2841	0.125	S	2	S	16	R	260	100	0	0	0	0	0	0	0	0	0	0	0	0	0	0	0	100	0	0	0	100	100	0	100	0	0	100	100	100	99.97	100	100	100	100	100	0	0	0	0	0	100	0
F2856	4	R	4	S	6	R	175	100	0	0	0	0	0	0	0	0	0	0	0	0	100	0	0	100	0	0	0	0	100	0	86.36	0	0	100	100	100	99.97	100	100	100	100	100	0	0	0	0	0	0	0
F2870	0.5	S	256	R	256	R	235	0	100	100	0	0	0	0	0	0	0	0	0	0	0	82.51	0	100	0	0	0	0	100	0	0	0	0	100	100	100	99.97	100	100	100	100	100	0	0	0	0	0	0	100
F2892	1	S	256	R	256	R	235	0	100	100	0	0	0	0	0	0	0	0	94.77	0	0	82.51	0	100	0	0	0	0	100	0	0	0	0	100	100	100	99.97	100	100	100	100	100	0	0	0	0	0	0	100
F2900	0.25	S	12	R	256	R	111	100	0	0	0	100	100	0	0	0	0	0	0	0	0	0	0	100	0	0	0	0	100	0	100	0	0	100	100	100	99.97	100	100	100	100	100	0	0	0	0	0	0	0
F2922	1	S	48	R	256	R	233	100	0	0	100	0	0	0	0	0	0	0	0	100	0	0	0	100	0	0	0	0	100	0	0	0	0	100	100	100	99.97	100	100	100	100	100	0	0	0	0	100	100	0
F2942	0.125	S	128	R	256	R	654	100	0	0	0	0	0	0	0	0	0	0	0	0	100	0	100	100	0	0	0	100	100	0	0	0	0	100	100	100	99.97	100	100	100	100	100	0	0	0	0	0	100	0
F2944	0.064	S	1.5	S	1.5	S	244	100	0	0	0	0	0	0	0	0	0	0	0	0	0	0	0	100	0	0	0	0	100	0	100	0	0	100	100	100	99.97	100	100	100	100	100	0	0	0	0	0	100	0
F2974	0.5	S	2	S	1	S	244	100	0	0	0	0	0	0	0	0	0	0	0	0	0	0	0	100	0	0	0	0	100	0	100	0	0	100	100	100	99.97	100	100	100	100	100	0	0	0	0	0	100	0
F2981	2	S	4	S	1	S	244	100	0	0	0	0	0	0	0	0	0	0	0	0	0	0	0	100	0	0	0	0	100	0	100	0	0	100	100	100	99.97	100	100	100	100	100	0	0	0	0	0	100	0
F2992	0.25	S	3	S	1	S	244	100	0	0	0	0	0	0	0	0	0	0	0	0	0	0	0	100	0	0	0	0	100	0	100	0	0	100	100	100	99.97	100	100	100	100	100	0	0	0	0	0	100	0
F2993	2	S	256	R	256	R	233	100	0	0	100	0	0	0	0	0	0	0	0	100	0	0	0	100	0	0	0	0	100	0	0	0	0	100	100	100	99.97	100	100	100	100	100	0	0	0	0	100	100	0
F3001	0.125	S	4	S	2	S	298	0	100	0	0	0	0	0	0	0	0	0	0	0	0	0	0	100	0	0	0	0	100	0	100	0	0	100	100	100	99.97	100	100	100	100	100	0	0	0	0	0	0	100
F3051	0.125	S	8	S	2	S	308	0	100	0	0	0	0	0	0	0	0	0	0	0	0	0	0	100	0	0	0	0	100	0	100	0	0	100	100	100	99.97	100	100	100	100	100	0	0	0	0	0	0	100
F3077	0.032	S	4	S	1.5	S	592	100	0	0	0	0	0	0	0	0	0	0	0	0	0	0	0	100	0	0	0	0	100	0	0	0	0	100	100	100	99.97	100	100	100	100	100	0	0	0	0	0	100	0
F3090	0.064	S	6	S	6	R	446	0	100	0	0	0	0	0	0	0	0	0	0	0	0	0	0	100	0	0	0	0	100	0	100	0	0	100	100	100	99.97	100	100	100	100	100	0	0	0	0	0	0	100
F3097	0.25	S	2	S	2	S	245	100	0	0	0	0	0	0	0	0	0	0	0	0	0	0	0	100	0	0	0	0	100	0	100	0	0	100	100	100	99.97	100	100	100	100	100	0	0	0	0	0	100	0
F3125	0.5	S	32	R	256	R	233	100	0	0	100	0	0	0	0	0	0	0	0	100	0	0	0	100	0	0	0	0	100	0	100	0	0	100	100	100	99.97	100	100	100	100	100	0	0	0	0	100	100	0
F3142	0.032	S	4	S	3	S	298	0	100	0	0	0	0	0	0	0	0	0	0	0	0	0	0	100	0	0	0	0	100	0	100	0	0	100	100	100	99.97	100	100	100	100	100	0	0	0	0	0	0	100
F3196	2	S	16	R	3	S	2235	100	0	0	0	0	0	0	0	0	0	0	0	0	0	0	0	100	0	0	0	0	100	0	0	0	0	100	100	100	99.97	100	100	100	100	100	0	0	0	0	0	0	100
F3245	0.032	S	4	S	1.5	S	1027	0	100	0	0	0	0	0	0	0	0	0	0	0	0	0	0	100	0	0	0	0	100	0	0	0	0	100	100	100	99.97	100	100	100	100	100	0	0	0	0	0	0	100
F3257	1	S	3	S	1	S	244	100	0	0	0	0	0	0	0	0	0	0	0	0	0	0	0	100	0	0	0	0	100	0	100	0	0	100	100	100	99.97	100	100	100	100	100	0	0	0	0	0	100	0
F3258	0.5	S	6	S	3	S	259	100	0	0	0	0	0	0	0	0	0	0	0	0	0	0	0	100	0	0	0	0	100	0	100	0	0	100	100	100	99.97	100	100	100	100	100	0	0	0	0	0	0	0
F3282	0.25	S	256	R	256	R	235	0	100	0	0	0	0	0	0	0	94.77	0	0	0	100	0	0	100	0	0	0	0	100	0	0	0	100	100	100	100	99.97	100	100	100	100	100	100	0	0	0	0	0	100
F3307	128	R	256	R	256	R	-	100	0	0	0	0	0	0	0	0	0	0	0	0	0	0	0	100	0	0	0	0	100	0	100	0	0	98.87	100	100	99.97	100	100	100	100	100	0	0	0	0	0	100	0
F3334	0.5	S	256	R	256	R	235	0	100	100	0	0	0	0	0	0	0	0	0	0	0	82.51	0	100	0	0	0	0	100	0	0	0	0	100	100	100	99.97	100	100	100	100	100	0	0	0	0	0	0	100
F3341	0.5	S	256	R	256	R	235	0	100	100	0	0	0	0	0	0	0	0	0	0	0	82.51	0	100	0	0	0	0	100	0	0	0	0	100	100	100	99.97	100	100	100	100	100	0	0	0	0	0	0	100
F3355	2	S	96	R	256	R	233	100	0	0	100	0	0	0	0	0	0	0	0	100	0	0	0	100	0	0	0	0	100	0	0	0	0	100	100	100	99.97	100	100	100	100	100	0	0	0	0	100	100	0
F3374	0.25	S	1.5	S	1.5	S	108	100	0	0	0	0	0	0	0	0	0	0	0	0	0	0	0	100	0	0	0	0	100	0	0	0	0	100	100	100	99.97	100	100	100	100	100	0	0	0	0	0	100	0
F3376	0.25	S	256	R	256	R	235	0	100	0	0	0	0	0	0	0	0	0	0	0	0	82.51	0	100	0	0	0	0	100	0	0	0	0	100	100	100	99.97	100	100	100	100	100	0	0	0	0	0	0	100
F3383	0.125	S	1	S	1	S	108	100	0	0	0	0	0	0	0	0	0	0	0	0	0	0	0	100	0	0	0	0	100	0	0	0	0	100	100	100	99.97	100	100	100	100	100	0	0	0	0	0	100	0
F3401	0.25	S	64	R	256	R	233	100	0	0	100	0	0	0	0	0	0	0	0	100	0	0	0	100	0	0	0	0	100	0	0	0	0	100	100	100	99.97	100	100	100	100	100	0	0	0	0	100	100	0
F3461	0.5	S	32	R	256	R	111	100	0	0	0	100	100	0	0	0	0	0	0	0	0	0	0	100	0	0	0	0	100	0	100	0	0	100	100	100	99.97	100	100	100	100	100	0	0	0	0	0	0	0
F3464	0.5	S	24	R	256	R	111	100	0	0	0	100	100	0	0	0	0	0	0	0	0	0	0	100	0	0	0	0	100	0	100	0	0	100	100	100	99.97	100	100	100	100	100	0	0	0	0	0	0	0
F3472	0.25	S	3	S	256	R	108	100	0	0	0	0	0	0	0	0	0	0	0	0	0	0	0	100	0	0	0	0	100	0	0	0	0	100	100	100	99.97	100	100	100	100	100	0	0	0	0	0	100	0
F3481	0.5	S	1.5	S	16	R	235	0	100	0	0	0	0	0	0	0	0	0	91.34	0	0	0	0	100	0	0	0	0	100	0	0	100	0	100	100	100	99.97	100	100	100	100	100	0	0	0	0	0	0	100
F3519	0.125	S	3	S	0.75	S	-	100	0	0	0	0	0	0	0	0	0	0	0	0	100	0	0	100	0	0	0	0	100	0	100	0	0	100	100	100	99.97	100	100	100	100	100	0	0	0	0	0	0	0
F3520	0.5	S	0.5	S	4	S	1053	100	0	0	0	0	0	0	0	0	0	0	0	0	0	0	0	100	0	0	0	0	100	0	0	0	0	100	100	100	99.97	100	100	100	100	100	0	0	0	0	0	100	0
F3528	0.5	S	2	S	8	R	244	100	0	0	0	0	0	0	0	0	0	0	0	0	0	0	0	100	0	0	0	0	100	0	100	0	0	100	100	100	99.97	100	100	100	100	100	0	0	0	0	0	100	0
F3529	1	S	256	R	256	R	235	0	100	100	0	0	0	0	0	0	0	0	0	0	0	82.51	0	100	0	0	0	0	100	0	0	0	0	100	100	100	99.97	100	100	100	100	100	0	0	0	0	0	0	100
F3538	1	S	256	R	256	R	235	0	100	100	0	0	0	0	0	0	0	0	0	0	0	82.51	0	100	0	0	0	0	100	0	0	0	0	100	100	100	99.97	100	100	100	100	100	0	0	0	0	0	0	100
F3621	0.5	S	2	S	1.5	S	-	100	0	0	0	0	0	0	0	0	0	0	0	0	0	0	0	100	0	0	0	0	100	0	0	0	0	100	100	100	99.97	100	100	100	100	100	0	0	0	0	0	100	0
F3651	0.25	S	1.5	S	6	R	235	0	100	0	0	0	0	0	0	0	0	0	0	0	100	0	100	100	0	100	0	82.08	100	0	0	0	0	100	100	100	99.97	100	100	100	100	100	0	0	0	0	0	0	100
F3669	0.064	S	32	R	256	R	235	0	100	0	0	0	0	0	0	0	0	0	94.77	0	0	0	0	100	0	0	0	0	100	0	100	0	0	100	100	100	99.97	100	100	100	100	100	0	0	0	0	0	0	100
F3714	0.125	S	256	R	256	R	235	0	100	0	0	0	0	0	0	0	0	0	0	0	0	82.51	0	100	0	0	0	0	100	0	0	0	0	100	100	100	99.97	100	100	100	100	100	0	0	0	0	0	0	100
F3729	1	S	4	S	2	S	244	100	0	0	0	0	0	0	0	0	0	0	0	0	0	0	0	100	0	0	0	0	100	0	100	0	0	100	100	100	99.97	100	100	100	100	100	0	0	0	0	0	100	0
F3743	1	S	32	R	256	R	233	100	0	0	100	0	0	0	0	0	0	0	0	100	0	0	0	100	0	0	0	0	100	0	0	0	0	100	100	100	99.97	100	100	100	100	100	0	0	0	0	100	100	0
F3746	0.5	S	256	R	256	R	235	0	100	100	0	0	0	0	0	0	0	0	0	0	0	82.51	0	100	0	0	0	0	100	0	0	0	0	100	100	100	99.97	100	100	100	100	100	0	0	0	0	0	0	100
F3804	0.125	S	12	R	2	S	17	100	0	0	0	0	0	0	0	0	0	0	0	0	0	0	0	100	0	0	0	0	100	0	100	0	0	100	100	100	99.97	100	100	100	100	100	0	0	0	0	0	0	0
F3861	2	S	32	R	256	R	708	100	0	0	0	0	0	0	0	0	0	0	0	0	100	83.54	0	100	0	100	0	0	100	0	96.46	0	0	100	100	100	99.97	100	100	100	100	100	100	0	0	0	0	0	0
F3873	0.25	S	8	S	3	S	3016	0	0	0	0	0	0	0	0	0	0	0	0	0	0	0	0	100	0	0	0	0	100	0	100	0	0	100	100	100	99.97	100	100	100	100	100	0	0	0	0	0	0	0
F3877	0.25	S	256	R	256	R	235	0	100	0	0	0	0	0	0	0	0	0	0	0	0	82.51	0	100	0	0	0	0	100	0	0	0	0	100	100	100	99.97	100	100	100	100	100	0	0	0	0	0	0	100
F3880	2	S	4	S	1.5	S	244	100	0	0	0	0	0	0	0	0	0	0	0	0	0	0	0	100	0	0	0	0	100	0	100	0	0	100	100	100	99.97	100	100	100	100	100	0	0	0	0	0	100	0
F3881	0.5	S	48	R	256	R	708	100	0	0	0	0	0	0	0	0	0	0	0	0	100	83.54	0	100	0	100	0	0	100	0	96.46	0	0	100	100	100	99.97	100	100	100	100	100	100	0	0	0	0	0	0
F3930	1	S	8	S	2	S	244	100	0	0	0	0	0	0	0	0	0	0	0	0	0	0	0	100	0	0	0	0	100	0	100	0	0	100	100	100	99.97	100	100	100	100	100	0	0	0	0	0	100	0
F3933	0.5	S	4	S	2	S	17	100	0	0	0	0	0	0	0	0	0	0	0	0	0	0	0	100	0	0	0	0	100	0	100	0	0	100	100	100	99.81	100	100	100	100	100	0	0	0	0	0	0	0
F3945	0.25	S	32	R	256	R	235	0	100	0	0	0	0	0	0	0	0	0	94.77	0	0	0	0	100	0	0	0	0	100	0	100	0	0	100	100	100	99.97	100	100	100	100	100	0	0	0	0	0	0	100
F3978	0.064	S	16	R	32	R	235	0	100	0	0	0	0	0	0	0	0	0	91.34	0	0	0	0	100	0	0	0	0	100	0	0	100	0	100	100	100	99.97	100	100	100	100	100	0	0	0	0	0	0	100
F3990	0.125	S	48	R	256	R	235	0	100	0	0	0	0	0	0	0	0	grey field represent hits in the respective genome. No IMP-, KPC- or	94.77	0	0	0	0	100	0	0	0	0	100	0	100	0	0	100	100	100	99.97	100	100	100	100	100	0	0	0	0	0	0	100
F4019	0.25	S	3	S	2	S	612	100	0	0	0	0	0	0	0	0	0	0	0	0	0	0	0	100	0	0	0	0	100	0	100	0	0	100	100	100	99.97	100	100	100	100	100	0	0	0	0	0	0	0
F4087	0.125	S	64	R	256	R	235	0	100	0	0	0	0	0	0	0	0	0	94.77	0	0	0	0	100	0	0	0	0	100	0	100	0	0	100	100	100	99.97	100	100	100	100	100	0	0	0	0	0	0	100
F4127	0.125	S	32	R	256	R	235	0	100	0	0	0	0	0	0	0	0	0	94.77	0	0	0	0	100	0	0	0	0	100	0	100	0	0	100	100	100	99.97	100	100	100	100	100	0	0	0	0	0	0	100
F4149	0.064	S	4	S	1.5	S	308	0	100	0	0	0	0	0	0	0	0	0	0	0	0	0	0	100	0	0	0	0	100	0	100	0	0	100	100	100	99.97	100	100	100	100	100	0	0	0	0	0	0	100
F4218	0.5	S	32	R	256	R	111	100	0	0	0	100	100	0	0	0	0	0	0	0	0	0	0	100	0	0	0	0	100	0	100	0	0	100	100	100	99.97	100	100	100	100	100	0	0	0	0	0	0	0
F4303	0.5	S	4	S	1	S	395	100	0	0	0	0	0	0	0	0	0	0	0	0	0	0	0	100	0	0	0	0	100	0	100	0	0	100	100	100	99.97	100	100	100	100	100	0	0	0	0	0	0	100
F4312	0.25	S	8	S	1.5	S	245	100	0	0	0	0	0	0	0	0	0	0	0	0	0	0	0	100	0	0	0	0	100	0	100	0	0	100	100	100	99.97	100	100	100	100	100	0	0	0	0	0	100	0
F4318	0.5	S	2	S	2	S	235	0	100	0	0	0	0	0	0	0	0	0	0	0	100	0	100	100	0	0	0	100	100	0	0	0	0	100	100	100	99.97	100	100	100	100	100	0	100	0	0	0	0	100
F4340	0.032	S	3	S	1	S	412	100	0	0	0	0	0	0	0	0	0	0	0	0	0	0	0	100	0	0	0	0	100	0	0	0	0	100	100	100	99.97	100	100	100	100	100	0	0	0	0	0	100	0
F4352	0.5	S	256	R	256	R	654	100	0	0	0	0	0	0	0	0	0	0	0	0	0	0	100	100	0	0	0	100	100	0	0	0	0	100	100	100	99.97	100	100	100	100	100	0	0	0	0	0	100	0
F4374	0.25	S	3	S	1	S	2332	100	0	0	0	0	0	0	0	0	0	0	0	0	0	0	0	100	0	0	0	0	100	0	100	0	0	100	100	100	99.97	100	100	100	100	100	0	0	0	0	0	100	0
F4375	1	S	8	S	2	S	244	100	0	0	0	0	0	0	0	0	0	0	0	0	0	0	0	100	0	0	0	0	100	0	100	0	0	100	100	100	99.97	100	100	100	100	100	0	0	0	0	0	100	0
F4380	0.125	S	32	R	256	R	296	0	100	0	0	0	0	0	0	0	0	0	0	0	0	0	0	100	0	0	0	0	100	0	100	0	0	100	100	100	99.97	100	100	100	100	100	0	0	0	0	0	0	100
F4402	0.125	S	6	S	6	R	244	100	0	0	0	0	0	0	0	0	0	0	0	0	0	0	0	100	0	0	0	0	100	0	100	0	0	100	100	100	99.97	100	100	100	100	100	0	0	0	0	0	100	0
F4406	0.125	S	6	S	2	S	-	100	0	0	0	0	0	0	0	0	0	0	0	0	0	0	0	100	0	0	0	0	100	0	0	0	0	100	100	100	99.97	100	100	100	100	100	0	0	0	0	0	100	0
F4498	0.5	S	32	R	16	R	-	100	0	0	0	0	0	0	0	0	0	0	0	0	0	0	0	100	0	0	0	0	99.38	0	0	0	0	100	100	100	99.97	100	100	100	100	100	0	0	0	0	0	0	0
F4573	0.5	S	256	R	256	R	233	100	0	0	100	0	0	0	0	0	0	0	0	100	0	0	0	100	0	0	0	0	100	0	100	0	0	100	100	100	99.97	100	100	100	100	100	0	0	0	0	100	100	0
*	initially identified as imperfect match for GES-14
**	initially identified as imperfect match for GES-17
#	category is given according to EUCAST breakpoints (version 12.0, 2022. http://www.eucast.org).
[truncated: 70 more columns]

## Sheet: Table S2
Supplementary Table S2: Molecular characterization of P. aeruginosa isolates of patients 1-8 treated with cefiderocol. Phenotypic resistance and sequence types are given for each isolate; “-” indicates non-typable isolates. Results of in silico screening for exoS-, exoU- and antimicrobial resistance genes are displayed in a presence/absence manner. Dark grey field represent hits in the respective…
Isolate	Cefiderocol MIC Test strip	Category#	Ceftazidim/Avibactam MIC Test strip	Category#	Ceftolozane/Tazobactam MIC Test strip	Category*	ST	exoS	exoU	AAC(3)-Ic	AAC(3)-Id	AAC(6')-29a	AAC(6')-29b	AAC(6')-31	AAC(6')-IIa	AAC(6')-IIc	AAC(6')-Ib10	AAC(6')-Ib7	AAC(6')-Ib9	AAC(6')-Il	ANT(2'')-Ia	ANT(3'')-IIa	APH(3'')-Ib	APH(3')-IIb	APH(3')-Ia	APH(3')-VI	APH(3')-VIa	APH(6)-Id	ArmR	CARB-3	CrpP	GES-5*	GES-7**	MexA	MexB	MexC	MexD	MexE	MexF	MuxA	MuxB	MuxC	OXA-10	OXA-129	OXA-2	OXA-35	OXA-4	OXA-486	OXA-488
F6597/P1	0.5	S	>256	R	>256	R	235	0	100	0	0	0	0	0	0	0	0	0	0	0	0	82.51	0	100	0	0	0	0	100	0	0	0	0	100	100	100	99.97	100	100	100	100	100	0	0	0	0	0	0	100
F6264/P2	0.5	S	1	S	16	R	179	100	0	0	0	0	0	0	0	0	0	0	0	0	0	0	0	100	0	0	0	0	100	0	100	0	0	100	100	100	99.97	88.76	100	100	100	100	0	0	0	0	0	100	0
F6660/P3	1	S	>256	R	>256	R	235	0	100	100	0	0	0	0	0	0	0	0	0	0	0	82.51	0	100	0	0	0	0	100	0	0	0	0	100	100	100	99.97	100	100	100	100	100	0	0	0	0	0	0	100
F6332/P4	0.25	S	>256	R	>256	R	235	0	100	100	0	0	0	0	0	0	0	0	94.77	0	0	82.51	0	100	0	0	0	0	100	0	0	0	0	100	100	100	99.97	100	100	100	100	100	0	0	0	0	0	0	100
F6799/P5	0.5	S	16	R	>256	R	-	0	100	0	0	0	0	0	0	0	0	0	0	0	0	0	0	100	0	0	0	0	100	0	0	0	0	100	100	100	99.97	100	100	100	100	100	0	0	0	0	0	0	100
F6412/P6	0.5	S	8	R	32	R	166	100	0	0	0	0	0	0	0	0	0	0	0	0	0	0	0	100	0	0	0	0	100	0	0	0	0	100	100	100	99.97	100	100	100	100	100	0	0	0	0	0	0	0
F6661/P7	0.5	S	1	S	2	S	381	100	0	0	0	0	0	0	0	0	0	0	0	0	0	0	0	100	0	0	0	0	100	0	100	0	0	100	100	100	99.97	100	100	100	100	100	0	0	0	0	0	0	0
F2020-8-54/P8	2	S	>256	R	>256	R	357	0	100	0	0	0	0	0	0	0	0	0	0	100	100	83.54	0	100	0	0	0	0	100	0	100	0	0	100	100	100	99.97	100	100	100	100	100	100	0	0	0	0	0	0
/Px	patient number
*	initially identified as imperfect match for GES-14
**	initially identified as imperfect match for GES-17
#	category is given according to EUCAST breakpoints (version 12.0, 2022. http://www.eucast.org).
[truncated: 70 more columns]

## Sheet: Table S3
Isolate	Sequencing summary	Accession
F1659	ILLUMINA (Illumina HiSeq 2500) run: 2.3M spots, 1.1G bases, 536Mb	SRX5530188
F1688	ILLUMINA (Illumina HiSeq 2500) run: 2.4M spots, 1.1G bases, 502.1Mb	SRX5530264
F1689	ILLUMINA (Illumina HiSeq 2500) run: 837,068 spots, 416.6M bases, 209Mb	SRX5530263
F1697	ILLUMINA (Illumina HiSeq 2500) run: 1.2M spots, 580.7M bases, 282.5Mb	SRX5530185
F1706	ILLUMINA (Illumina HiSeq 2500) run: 1.4M spots, 651.7M bases, 318.8Mb	SRX5530184
F1712	ILLUMINA (Illumina HiSeq 2500) run: 1.6M spots, 737.9M bases, 351.4Mb	SRX5530183
F1724	ILLUMINA (Illumina HiSeq 2500) run: 1.5M spots, 716M bases, 330.3Mb	SRX5530182
F1727	ILLUMINA (Illumina HiSeq 2500) run: 1.3M spots, 632.5M bases, 306.7Mb	SRX5530257
F1741	ILLUMINA (Illumina HiSeq 2500) run: 2.2M spots, 979.5M bases, 478.4Mb	SRX5530261
F1745	ILLUMINA (Illumina HiSeq 2500) run: 1.4M spots, 665.6M bases, 324.5Mb	SRX5530160
F1746	ILLUMINA (Illumina HiSeq 2500) run: 1.9M spots, 871.5M bases, 411.5Mb	SRX5530161
F1747	ILLUMINA (Illumina HiSeq 2500) run: 1.7M spots, 798.4M bases, 386.6Mb	SRX5530202
F1748	ILLUMINA (Illumina HiSeq 2500) run: 1.7M spots, 784M bases, 390.3Mb	SRX5530206
F1752	ILLUMINA (Illumina HiSeq 2500) run: 1.4M spots, 653.9M bases, 321.8Mb	SRX5530212
F1757	ILLUMINA (Illumina HiSeq 2500) run: 1.4M spots, 636.9M bases, 326.4Mb	SRX5530219
F1758	ILLUMINA (Illumina HiSeq 2500) run: 1.8M spots, 860.8M bases, 418.8Mb	SRX5530220
F1759	ILLUMINA (Illumina HiSeq 2500) run: 1.6M spots, 754.7M bases, 361.5Mb	SRX5530168
F1760	ILLUMINA (Illumina HiSeq 2500) run: 1.3M spots, 609M bases, 297.2Mb	SRX5530169
F1763	ILLUMINA (Illumina HiSeq 2500) run: 1.1M spots, 522.4M bases, 263.4Mb	SRX5530103
F1775	ILLUMINA (Illumina HiSeq 2500) run: 1M spots, 462.2M bases, 223.7Mb	SRX5530105
F1787	ILLUMINA (Illumina HiSeq 2500) run: 1.1M spots, 478.6M bases, 227.8Mb	SRX5530104
F1789	ILLUMINA (Illumina HiSeq 2500) run: 497,860 spots, 246.8M bases, 130.8Mb	SRX5530390
F1795	ILLUMINA (Illumina HiSeq 2500) run: 475,525 spots, 235.7M bases, 129.2Mb	SRX5530389
F1796	ILLUMINA (Illumina HiSeq 2500) run: 947,821 spots, 469.8M bases, 234.7Mb	SRX5530392
F1798	ILLUMINA (Illumina HiSeq 2500) run: 1M spots, 498.5M bases, 243.9Mb	SRX5530391
F1800	ILLUMINA (Illumina HiSeq 2500) run: 2.5M spots, 1.1G bases, 532.6Mb	SRX5530111
F1801	ILLUMINA (Illumina HiSeq 2500) run: 2.4M spots, 1.1G bases, 508.5Mb	SRX5530110
F1810	ILLUMINA (Illumina HiSeq 2500) run: 2M spots, 880.7M bases, 411.5Mb	SRX5530443
F1812	ILLUMINA (Illumina HiSeq 2500) run: 1.4M spots, 633.8M bases, 303.1Mb	SRX5530444
F1821	ILLUMINA (Illumina HiSeq 2500) run: 1.3M spots, 608.5M bases, 294.4Mb	SRX5530345
F1823	ILLUMINA (Illumina HiSeq 2500) run: 1.8M spots, 765.9M bases, 373.6Mb	SRX5530442
F1853	ILLUMINA (Illumina HiSeq 2500) run: 1.2M spots, 561.1M bases, 269.8Mb	SRX5530343
F1862	ILLUMINA (Illumina HiSeq 2500) run: 1M spots, 476.5M bases, 229Mb	SRX5530344
F1864	ILLUMINA (Illumina HiSeq 2500) run: 4.7M spots, 2.3G bases, 1.1Gb	SRX5530341
F1869	ILLUMINA (Illumina HiSeq 2500) run: 2.4M spots, 1.2G bases, 584.7Mb	SRX5530342
F1880	ILLUMINA (Illumina HiSeq 2500) run: 2.2M spots, 1.1G bases, 519.8Mb	SRX5530445
F1894	ILLUMINA (Illumina HiSeq 2500) run: 1.9M spots, 931.7M bases, 432.7Mb	SRX5530400
F1957	ILLUMINA (Illumina HiSeq 2500) run: 3.3M spots, 1.6G bases, 781.3Mb	SRX5530205
F1968	ILLUMINA (Illumina HiSeq 2500) run: 2.6M spots, 1.3G bases, 584.3Mb	SRX5530204
F1979	ILLUMINA (Illumina HiSeq 2500) run: 3.1M spots, 1.5G bases, 709Mb	SRX5530203
F1983	ILLUMINA (Illumina HiSeq 2500) run: 2.3M spots, 1.1G bases, 542.1Mb	SRX5530210
F1997	ILLUMINA (Illumina HiSeq 2500) run: 2.1M spots, 1.1G bases, 520.4Mb	SRX5530209
F2003	ILLUMINA (Illumina HiSeq 2500) run: 1.8M spots, 901M bases, 422.7Mb	SRX5530207
F2006	ILLUMINA (Illumina HiSeq 2500) run: 1.6M spots, 778.5M bases, 397.3Mb	SRX5530213
F2010	ILLUMINA (Illumina HiSeq 2500) run: 2.3M spots, 1G bases, 490.5Mb	SRX5530272
F2017	ILLUMINA (Illumina HiSeq 2500) run: 850,249 spots, 400M bases, 190.1Mb	SRX5530273
F2029	ILLUMINA (Illumina HiSeq 2500) run: 1.8M spots, 848.9M bases, 409.9Mb	SRX5530056
F2030	ILLUMINA (Illumina HiSeq 2500) run: 2M spots, 952.9M bases, 458.8Mb	SRX5530268
F2035	ILLUMINA (Illumina HiSeq 2500) run: 1.3M spots, 591.6M bases, 299Mb	SRX5530270
F2040	ILLUMINA (Illumina HiSeq 2500) run: 1.4M spots, 671.3M bases, 339.5Mb	SRX5530271
F2044	ILLUMINA (Illumina HiSeq 2500) run: 1.5M spots, 711.9M bases, 350.5Mb	SRX5530061
F2054	ILLUMINA (Illumina HiSeq 2500) run: 1.5M spots, 681.8M bases, 332Mb	SRX5530408
F2055	ILLUMINA (Illumina HiSeq 2500) run: 1.3M spots, 583.5M bases, 279.4Mb	SRX5530410
F2064	ILLUMINA (Illumina HiSeq 2500) run: 983,229 spots, 455.2M bases, 220.1Mb	SRX5530412
F2065	ILLUMINA (Illumina HiSeq 2500) run: 1.5M spots, 648.4M bases, 299.1Mb	SRX5530411
F2073	ILLUMINA (Illumina HiSeq 2500) run: 1.4M spots, 645.8M bases, 305.8Mb	SRX5530414
F2075	ILLUMINA (Illumina HiSeq 2500) run: 1.7M spots, 773M bases, 363.1Mb	SRX5530413
F2081	ILLUMINA (Illumina HiSeq 2500) run: 1.1M spots, 496M bases, 250.7Mb	SRX5530406
F2084	ILLUMINA (Illumina HiSeq 2500) run: 1.2M spots, 538.3M bases, 263.6Mb	SRX5530405
F2097	ILLUMINA (Illumina HiSeq 2500) run: 2.1M spots, 957.4M bases, 459.6Mb	SRX5530119
F2119	ILLUMINA (Illumina HiSeq 2500) run: 3.9M spots, 1.8G bases, 829.2Mb	SRX5530227
F2128	ILLUMINA (Illumina HiSeq 2500) run: 2M spots, 929.8M bases, 456.5Mb	SRX5530232
F2137	ILLUMINA (Illumina HiSeq 2500) run: 986,093 spots, 483.2M bases, 234.1Mb	SRX5530233
F2148	ILLUMINA (Illumina HiSeq 2500) run: 2.2M spots, 998.4M bases, 479.6Mb	SRX5530230
F2165	ILLUMINA (Illumina HiSeq 2500) run: 1.8M spots, 831.1M bases, 402.4Mb	SRX5530231
F2167	ILLUMINA (Illumina HiSeq 2500) run: 2.5M spots, 1.1G bases, 528Mb	SRX5530464
F2172	ILLUMINA (Illumina HiSeq 2500) run: 1.6M spots, 735.1M bases, 345.5Mb	SRX5530258
F2176	ILLUMINA (Illumina HiSeq 2500) run: 1.3M spots, 632.5M bases, 306.7Mb	SRX5530257
F2205	ILLUMINA (Illumina HiSeq 2500) run: 1.4M spots, 612.4M bases, 286Mb	SRX5530255
F2208	ILLUMINA (Illumina HiSeq 2500) run: 1.4M spots, 637.4M bases, 314.3Mb	SRX5530254
F2230	ILLUMINA (Illumina HiSeq 2500) run: 1.4M spots, 620.9M bases, 290.4Mb	SRX5530253
F2234	ILLUMINA (Illumina HiSeq 2500) run: 1.8M spots, 807.5M bases, 391.7Mb	SRX5530252
F2235	ILLUMINA (Illumina HiSeq 2500) run: 1.1M spots, 508.3M bases, 252.4Mb	SRX5530251
F2236	ILLUMINA (Illumina HiSeq 2500) run: 1.1M spots, 481.8M bases, 230.9Mb	SRX5530260
F2240	ILLUMINA (Illumina HiSeq 2500) run: 2.4M spots, 1.2G bases, 543Mb	SRX5530259
F1672	ILLUMINA (Illumina NovaSeq 6000) run: 3.9M spots, 1.2G bases, 344.9Mb	SRX17068770
F1718	ILLUMINA (Illumina NovaSeq 6000) run: 5.6M spots, 1.7G bases, 532.3Mb	SRX17068771
F1720	ILLUMINA (Illumina NovaSeq 6000) run: 4.5M spots, 1.4G bases, 401.8Mb	SRX17068890
F1721	ILLUMINA (Illumina NovaSeq 6000) run: 4.3M spots, 1.3G bases, 383.3Mb	SRX17068829
F1732	ILLUMINA (Illumina NovaSeq 6000) run: 4.5M spots, 1.4G bases, 402.6Mb	SRX17068840
F1738	ILLUMINA (Illumina NovaSeq 6000) run: 4.3M spots, 1.3G bases, 381.5Mb	SRX17068912
F1806	ILLUMINA (Illumina NovaSeq 6000) run: 4.2M spots, 1.3G bases, 378.3Mb	SRX17068923
F1824	ILLUMINA (Illumina NovaSeq 6000) run: 4.6M spots, 1.4G bases, 410.3Mb	SRX17068849
F1840	ILLUMINA (Illumina NovaSeq 6000) run: 4.3M spots, 1.3G bases, 383.6Mb	SRX17068860
F1845	ILLUMINA (Illumina NovaSeq 6000) run: 4.8M spots, 1.5G bases, 429.3Mb	SRX17068895
F1847	ILLUMINA (Illumina NovaSeq 6000) run: 4.3M spots, 1.3G bases, 387.6Mb	SRX17068772
F1855	ILLUMINA (Illumina NovaSeq 6000) run: 5M spots, 1.5G bases, 448.7Mb	SRX17068783
F1865	ILLUMINA (Illumina NovaSeq 6000) run: 4.6M spots, 1.4G bases, 409.1Mb	SRX17068794
F1915	ILLUMINA (Illumina NovaSeq 6000) run: 3.9M spots, 1.2G bases, 350.3Mb	SRX17068805
F1965	ILLUMINA (Illumina NovaSeq 6000) run: 4.7M spots, 1.4G bases, 416.3Mb	SRX17068816
F1993	ILLUMINA (Illumina NovaSeq 6000) run: 4.6M spots, 1.4G bases, 412.8Mb	SRX17068875
F2020-8-54	ILLUMINA (Illumina NovaSeq 6000) run: 6.6M spots, 2G bases, 694.2Mb	SRX17068885
F2056	ILLUMINA (Illumina NovaSeq 6000) run: 6.9M spots, 2.1G bases, 718Mb	SRX17068886
F2063	ILLUMINA (Illumina NovaSeq 6000) run: 4.9M spots, 1.5G bases, 439.2Mb	SRX17068887
F2077	ILLUMINA (Illumina NovaSeq 6000) run: 4M spots, 1.2G bases, 353.7Mb	SRX17068888
F2086	ILLUMINA (Illumina NovaSeq 6000) run: 4.5M spots, 1.4G bases, 401.4Mb	SRX17068889
F2160	ILLUMINA (Illumina NovaSeq 6000) run: 4M spots, 1.2G bases, 362.2Mb	SRX17068891
F2204	ILLUMINA (Illumina NovaSeq 6000) run: 3.9M spots, 1.2G bases, 347.2Mb	SRX17068892
F2224	ILLUMINA (Illumina NovaSeq 6000) run: 4.4M spots, 1.3G bases, 390.2Mb	SRX17068821
F2229	ILLUMINA (Illumina NovaSeq 6000) run: 4.4M spots, 1.3G bases, 389.2Mb	SRX17068822
F2238	ILLUMINA (Illumina NovaSeq 6000) run: 5M spots, 1.5G bases, 521.5Mb	SRX17068823
F2247	ILLUMINA (Illumina NovaSeq 6000) run: 4.5M spots, 1.3G bases, 401.6Mb	SRX17068824
F2248	ILLUMINA (Illumina NovaSeq 6000) run: 4.4M spots, 1.3G bases, 390.1Mb	SRX17068825
F2252	ILLUMINA (Illumina NovaSeq 6000) run: 4.9M spots, 1.5G bases, 438.8Mb	SRX17068826
F2258	ILLUMINA (Illumina NovaSeq 6000) run: 4.8M spots, 1.4G bases, 424.4Mb	SRX17068827
F2259	ILLUMINA (Illumina NovaSeq 6000) run: 4.3M spots, 1.3G bases, 387.6Mb	SRX17068828
F2267	ILLUMINA (Illumina NovaSeq 6000) run: 4.3M spots, 1.3G bases, 383Mb	SRX17068830
F2295	ILLUMINA (Illumina NovaSeq 6000) run: 3.9M spots, 1.2G bases, 349.9Mb	SRX17068831
F2301	ILLUMINA (Illumina NovaSeq 6000) run: 4.7M spots, 1.4G bases, 415.7Mb	SRX17068832
F2322	ILLUMINA (Illumina NovaSeq 6000) run: 4.9M spots, 1.5G bases, 438.4Mb	SRX17068833
F2323	ILLUMINA (Illumina NovaSeq 6000) run: 5M spots, 1.5G bases, 519.7Mb	SRX17068834
F2343	ILLUMINA (Illumina NovaSeq 6000) run: 4.4M spots, 1.3G bases, 396.2Mb	SRX17068835
F2358	ILLUMINA (Illumina NovaSeq 6000) run: 5M spots, 1.5G bases, 446.8Mb	SRX17068836
F2376	ILLUMINA (Illumina NovaSeq 6000) run: 4.2M spots, 1.3G bases, 377.4Mb	SRX17068837
F2384	ILLUMINA (Illumina NovaSeq 6000) run: 4.2M spots, 1.3G bases, 379.9Mb	SRX17068838
F2394	ILLUMINA (Illumina NovaSeq 6000) run: 3.7M spots, 1.1G bases, 333.7Mb	SRX17068839
F2395	ILLUMINA (Illumina NovaSeq 6000) run: 4.2M spots, 1.3G bases, 375.1Mb	SRX17068841
F2438	ILLUMINA (Illumina NovaSeq 6000) run: 4M spots, 1.2G bases, 358.4Mb	SRX17068842
F2449	ILLUMINA (Illumina NovaSeq 6000) run: 4.2M spots, 1.3G bases, 373.6Mb	SRX17068843
F2450	ILLUMINA (Illumina NovaSeq 6000) run: 4.2M spots, 1.3G bases, 378.9Mb	SRX17068844
F2478	ILLUMINA (Illumina NovaSeq 6000) run: 3.9M spots, 1.2G bases, 351Mb	SRX17068906
F2501	ILLUMINA (Illumina NovaSeq 6000) run: 3.7M spots, 1.1G bases, 334.9Mb	SRX17068907
F2531	ILLUMINA (Illumina NovaSeq 6000) run: 4.2M spots, 1.2G bases, 369.1Mb	SRX17068908
F2537	ILLUMINA (Illumina NovaSeq 6000) run: 4.7M spots, 1.4G bases, 421.9Mb	SRX17068909
F2542	ILLUMINA (Illumina NovaSeq 6000) run: 4.7M spots, 1.4G bases, 418.7Mb	SRX17068910
F2543	ILLUMINA (Illumina NovaSeq 6000) run: 4.2M spots, 1.3G bases, 378.9Mb	SRX17068911
F2553	ILLUMINA (Illumina NovaSeq 6000) run: 4.5M spots, 1.4G bases, 406.4Mb	SRX17068913
F2554	ILLUMINA (Illumina NovaSeq 6000) run: 4.6M spots, 1.4G bases, 406.4Mb	SRX17068914
F2560	ILLUMINA (Illumina NovaSeq 6000) run: 4.2M spots, 1.3G bases, 376.9Mb	SRX17068915
F2563	ILLUMINA (Illumina NovaSeq 6000) run: 3.9M spots, 1.2G bases, 351.4Mb	SRX17068916
F2582	ILLUMINA (Illumina NovaSeq 6000) run: 4.5M spots, 1.4G bases, 406Mb	SRX17068917
F2642	ILLUMINA (Illumina NovaSeq 6000) run: 3.7M spots, 1.1G bases, 322Mb	SRX17068918
F2643	ILLUMINA (Illumina NovaSeq 6000) run: 3.5M spots, 1G bases, 362.5Mb	SRX17068919
F2645	ILLUMINA (Illumina NovaSeq 6000) run: 3.9M spots, 1.2G bases, 348.5Mb	SRX17068920
F2648	ILLUMINA (Illumina NovaSeq 6000) run: 3.5M spots, 1G bases, 306.3Mb	SRX17068921
F2650	ILLUMINA (Illumina NovaSeq 6000) run: 3.3M spots, 975.3M bases, 290.2Mb	SRX17068922
F2663	ILLUMINA (Illumina NovaSeq 6000) run: 3.8M spots, 1.1G bases, 339.1Mb	SRX17068924
F2671	ILLUMINA (Illumina NovaSeq 6000) run: 4.6M spots, 1.4G bases, 408.5Mb	SRX17068925
F2695	ILLUMINA (Illumina NovaSeq 6000) run: 4.8M spots, 1.4G bases, 422.4Mb	SRX17068926
F2737	ILLUMINA (Illumina NovaSeq 6000) run: 4.4M spots, 1.3G bases, 393.5Mb	SRX17068927
F2767	ILLUMINA (Illumina NovaSeq 6000) run: 3.6M spots, 1.1G bases, 319.3Mb	SRX17068928
F2779	ILLUMINA (Illumina NovaSeq 6000) run: 4.1M spots, 1.2G bases, 366.8Mb	SRX17068929
F2782	ILLUMINA (Illumina NovaSeq 6000) run: 3.8M spots, 1.1G bases, 337.8Mb	SRX17068845
F2801	ILLUMINA (Illumina NovaSeq 6000) run: 3.4M spots, 1G bases, 299.5Mb	SRX17068846
F2802	ILLUMINA (Illumina NovaSeq 6000) run: 4.2M spots, 1.3G bases, 376.3Mb	SRX17068847
F2805	ILLUMINA (Illumina NovaSeq 6000) run: 3.8M spots, 1.1G bases, 325.7Mb	SRX17068848
F2818	ILLUMINA (Illumina NovaSeq 6000) run: 3.7M spots, 1.1G bases, 329.9Mb	SRX17068850
F2828	ILLUMINA (Illumina NovaSeq 6000) run: 4M spots, 1.2G bases, 350.5Mb	SRX17068851
F2841	ILLUMINA (Illumina NovaSeq 6000) run: 4.4M spots, 1.3G bases, 391.3Mb	SRX17068852
F2856	ILLUMINA (Illumina NovaSeq 6000) run: 4.4M spots, 1.3G bases, 392.5Mb	SRX17068853
F2870	ILLUMINA (Illumina NovaSeq 6000) run: 4.4M spots, 1.3G bases, 392.3Mb	SRX17068854
F2892	ILLUMINA (Illumina NovaSeq 6000) run: 4.6M spots, 1.4G bases, 412.3Mb	SRX17068855
F2900	ILLUMINA (Illumina NovaSeq 6000) run: 3.9M spots, 1.2G bases, 345.6Mb	SRX17068856
F2922	ILLUMINA (Illumina NovaSeq 6000) run: 4M spots, 1.2G bases, 352.8Mb	SRX17068857
F2942	ILLUMINA (Illumina NovaSeq 6000) run: 4.2M spots, 1.3G bases, 369.1Mb	SRX17068858
F2944	ILLUMINA (Illumina NovaSeq 6000) run: 4M spots, 1.2G bases, 353.2Mb	SRX17068859
F2974	ILLUMINA (Illumina NovaSeq 6000) run: 3.6M spots, 1.1G bases, 320.8Mb	SRX17068861
F2981	ILLUMINA (Illumina NovaSeq 6000) run: 3.7M spots, 1.1G bases, 329.4Mb	SRX17068862
F2992	ILLUMINA (Illumina NovaSeq 6000) run: 1.6M spots, 493.5M bases, 160Mb	SRX17068863
F2993	ILLUMINA (Illumina NovaSeq 6000) run: 1.6M spots, 497.2M bases, 148.8Mb	SRX17068864
F3001	ILLUMINA (Illumina NovaSeq 6000) run: 3.1M spots, 933.3M bases, 293.8Mb	SRX17068865
F3051	ILLUMINA (Illumina NovaSeq 6000) run: 4.4M spots, 1.3G bases, 466.7Mb	SRX17068866
F3077	ILLUMINA (Illumina NovaSeq 6000) run: 2.5M spots, 768.4M bases, 230.2Mb	SRX17068867
F3090	ILLUMINA (Illumina NovaSeq 6000) run: 741,880 spots, 224M bases, 66.3Mb	SRX17068868
F3097	ILLUMINA (Illumina NovaSeq 6000) run: 1.4M spots, 433.6M bases, 132.3Mb	SRX17068893
F3125	ILLUMINA (Illumina NovaSeq 6000) run: 1.7M spots, 525M bases, 158.6Mb	SRX17068894
F3142	ILLUMINA (Illumina NovaSeq 6000) run: 2.2M spots, 672.5M bases, 198.8Mb	SRX17068896
F3196	ILLUMINA (Illumina NovaSeq 6000) run: 1.1M spots, 330.1M bases, 102.4Mb	SRX17068897
F3245	ILLUMINA (Illumina NovaSeq 6000) run: 909,472 spots, 274.7M bases, 82.9Mb	SRX17068898
F3257	ILLUMINA (Illumina NovaSeq 6000) run: 382,868 spots, 115.6M bases, 35Mb	SRX17068899
F3258	ILLUMINA (Illumina NovaSeq 6000) run: 292,164 spots, 88.2M bases, 27.1Mb	SRX17068900
F3282	ILLUMINA (Illumina NovaSeq 6000) run: 323,451 spots, 97.7M bases, 29.7Mb	SRX17068901
F3307	ILLUMINA (Illumina NovaSeq 6000) run: 905,438 spots, 273.4M bases, 85.6Mb	SRX17068902
F3334	ILLUMINA (Illumina NovaSeq 6000) run: 931,179 spots, 281.2M bases, 84.6Mb	SRX17068903
F3341	ILLUMINA (Illumina NovaSeq 6000) run: 1.3M spots, 378.6M bases, 115.8Mb	SRX17068904
F3355	ILLUMINA (Illumina NovaSeq 6000) run: 815,615 spots, 246.3M bases, 74.6Mb	SRX17068905
F3374	ILLUMINA (Illumina NovaSeq 6000) run: 1.1M spots, 335.4M bases, 103.3Mb	SRX17068773
F3376	ILLUMINA (Illumina NovaSeq 6000) run: 1.1M spots, 346.1M bases, 103.9Mb	SRX17068774
F3383	ILLUMINA (Illumina NovaSeq 6000) run: 910,104 spots, 274.9M bases, 85.8Mb	SRX17068775
F3401	ILLUMINA (Illumina NovaSeq 6000) run: 1.3M spots, 383.6M bases, 116.2Mb	SRX17068776
F3461	ILLUMINA (Illumina NovaSeq 6000) run: 1.2M spots, 357.4M bases, 105.5Mb	SRX17068777
F3464	ILLUMINA (Illumina NovaSeq 6000) run: 2.8M spots, 809.9M bases, 348.3Mb	SRX17068778
F3472	ILLUMINA (Illumina NovaSeq 6000) run: 278,757 spots, 84.2M bases, 27.7Mb	SRX17068779
F3481	ILLUMINA (Illumina NovaSeq 6000) run: 757,915 spots, 228.9M bases, 69.5Mb	SRX17068780
F3519	ILLUMINA (Illumina NovaSeq 6000) run: 829,195 spots, 250.4M bases, 72.3Mb	SRX17068781
F3520	ILLUMINA (Illumina NovaSeq 6000) run: 627,492 spots, 189.5M bases, 54.8Mb	SRX17068782
F3528	ILLUMINA (Illumina NovaSeq 6000) run: 954,546 spots, 288.3M bases, 89.4Mb	SRX17068784
F3529	ILLUMINA (Illumina NovaSeq 6000) run: 1.1M spots, 334.3M bases, 99.8Mb	SRX17068785
F3538	ILLUMINA (Illumina NovaSeq 6000) run: 4.2M spots, 1.3G bases, 371.3Mb	SRX17068786
F3621	ILLUMINA (Illumina NovaSeq 6000) run: 1.1M spots, 337.4M bases, 100.2Mb	SRX17068787
F3651	ILLUMINA (Illumina NovaSeq 6000) run: 1.2M spots, 357.1M bases, 106.9Mb	SRX17068788
F3669	ILLUMINA (Illumina NovaSeq 6000) run: 764,938 spots, 231M bases, 68.7Mb	SRX17068789
F3714	ILLUMINA (Illumina NovaSeq 6000) run: 2.4M spots, 738.8M bases, 222.7Mb	SRX17068790
F3729	ILLUMINA (Illumina NovaSeq 6000) run: 1.8M spots, 529.3M bases, 156.9Mb	SRX17068791
F3743	ILLUMINA (Illumina NovaSeq 6000) run: 1.8M spots, 536M bases, 158.9Mb	SRX17068792
F3746	ILLUMINA (Illumina NovaSeq 6000) run: 4.4M spots, 1.3G bases, 386.3Mb	SRX17068793
F3804	ILLUMINA (Illumina NovaSeq 6000) run: 1.6M spots, 474.4M bases, 141.9Mb	SRX17068795
F3861	ILLUMINA (Illumina NovaSeq 6000) run: 1.8M spots, 551.1M bases, 162.3Mb	SRX17068796
F3873	ILLUMINA (Illumina NovaSeq 6000) run: 1.7M spots, 516.5M bases, 164.6Mb	SRX17068797
F3877	ILLUMINA (Illumina NovaSeq 6000) run: 1.3M spots, 391.3M bases, 123.8Mb	SRX17068798
F3880	ILLUMINA (Illumina NovaSeq 6000) run: 1.2M spots, 360.4M bases, 112.9Mb	SRX17068799
F3881	ILLUMINA (Illumina NovaSeq 6000) run: 638,764 spots, 192.9M bases, 65Mb	SRX17068800
F3930	ILLUMINA (Illumina NovaSeq 6000) run: 1.2M spots, 355.3M bases, 110Mb	SRX17068801
F3933	ILLUMINA (Illumina NovaSeq 6000) run: 1.6M spots, 477.4M bases, 147.8Mb	SRX17068802
F3945	ILLUMINA (Illumina NovaSeq 6000) run: 894,225 spots, 270.1M bases, 81.2Mb	SRX17068803
F3978	ILLUMINA (Illumina NovaSeq 6000) run: 1M spots, 304.1M bases, 97.3Mb	SRX17068804
F3990	ILLUMINA (Illumina NovaSeq 6000) run: 930,424 spots, 281M bases, 88.3Mb	SRX17068806
F4019	ILLUMINA (Illumina NovaSeq 6000) run: 1.3M spots, 406M bases, 125.4Mb	SRX17068807
F4087	ILLUMINA (Illumina NovaSeq 6000) run: 816,660 spots, 246.6M bases, 80.5Mb	SRX17068808
F4127	ILLUMINA (Illumina NovaSeq 6000) run: 1.1M spots, 330.5M bases, 108.2Mb	SRX17068809
F4149	ILLUMINA (Illumina NovaSeq 6000) run: 487,657 spots, 147.3M bases, 48.3Mb	SRX17068810
F4218	ILLUMINA (Illumina NovaSeq 6000) run: 406,950 spots, 122.9M bases, 41.9Mb	SRX17068811
F4303	ILLUMINA (Illumina NovaSeq 6000) run: 1.6M spots, 471M bases, 143.3Mb	SRX17068812
F4312	ILLUMINA (Illumina NovaSeq 6000) run: 948,717 spots, 286.5M bases, 88.6Mb	SRX17068813
F4318	ILLUMINA (Illumina NovaSeq 6000) run: 1.8M spots, 557.9M bases, 168.4Mb	SRX17068814
F4340	ILLUMINA (Illumina NovaSeq 6000) run: 827,555 spots, 249.9M bases, 82.4Mb	SRX17068815
F4352	ILLUMINA (Illumina NovaSeq 6000) run: 856,807 spots, 258.8M bases, 80.4Mb	SRX17068817
F4374	ILLUMINA (Illumina NovaSeq 6000) run: 876,169 spots, 264.6M bases, 89.8Mb	SRX17068818
F4375	ILLUMINA (Illumina NovaSeq 6000) run: 962,120 spots, 290.6M bases, 88.5Mb	SRX17068819
F4380	ILLUMINA (Illumina NovaSeq 6000) run: 1.3M spots, 395.4M bases, 116.9Mb	SRX17068820
F4402	ILLUMINA (Illumina NovaSeq 6000) run: 704,648 spots, 212.8M bases, 67.2Mb	SRX17068869
F4406	ILLUMINA (Illumina NovaSeq 6000) run: 3.6M spots, 1.1G bases, 327.5Mb	SRX17068870
F4498	ILLUMINA (Illumina NovaSeq 6000) run: 1.3M spots, 389.4M bases, 120.3Mb	SRX17068871
F4573	ILLUMINA (Illumina NovaSeq 6000) run: 1.3M spots, 393.5M bases, 120.8Mb	SRX17068872
F6264	ILLUMINA (Illumina NovaSeq 6000) run: 5.4M spots, 1.6G bases, 566Mb	SRX17068873
F6332	ILLUMINA (Illumina NovaSeq 6000) run: 7.3M spots, 2.2G bases, 683.3Mb	SRX17068874
F6412	ILLUMINA (Illumina NovaSeq 6000) run: 6.3M spots, 1.9G bases, 664.4Mb	SRX17068877
F6597	ILLUMINA (Illumina NovaSeq 6000) run: 5.3M spots, 1.6G bases, 501.3Mb	SRX17068879
F6660	ILLUMINA (Illumina NovaSeq 6000) run: 5.8M spots, 1.7G bases, 612.5Mb	SRX17068882
F6661	ILLUMINA (Illumina NovaSeq 6000) run: 5.6M spots, 1.7G bases, 581Mb	SRX17068883
F6799	ILLUMINA (Illumina NovaSeq 6000) run: 6.3M spots, 1.9G bases, 598.8Mb	SRX17068884
